# Supplementary material for: Causal Association Between Psoriasis and Age-Related Macular Degeneration: A Two-Sample Mendelian Randomization Study
Source: Genes (Basel). 2025 Dec 12;16(12):1489. doi: 10.3390/genes16121489 (PMC12732446; doi:10.3390/genes16121489)
Supplement: Supplementary file 1 [file genes-16-01489-s001.zip]

Archive with 4 entries (3 files):
- genes-3982550-supple_tables S1-3/
- genes-3982550-supple_tables S1-3/Table S1.xlsx
- genes-3982550-supple_tables S1-3/Table S2.xlsx
- genes-3982550-supple_tables S1-3/Table S3.xlsx
