# Supplementary material for: Causal Association Between Psoriasis and Age-Related Macular Degeneration: A Two-Sample Mendelian Randomization Study
Source: Genes (Basel). 2025 Dec 12;16(12):1489. doi: 10.3390/genes16121489 (PMC12732446; doi:10.3390/genes16121489)
Supplement: Supplementary file 1 [file genes-16-01489-s001.zip › genes-3982550-supple_tables S1-3/Table S1.xlsx]

## Sheet: Sheet1
	Supplementary Table S1 List of single-nucleotide polymorphisms used as instrumental variables in univariable MR analysis
	Exposure	SNP	Chr	Position	Nearby Gene	Effect Allele	Other Allele	Beta	SE	P-value	F	MR-PRESSO outlier
	Psoriasis	rs72859354	1	8166314	ERRFI1;LINC01714	A	G	-0.116548	0.0212731	4.28558e-08	135.611
	Psoriasis	rs7542079	1	24968116	RUNX3;MIR4425	C	T	0.103785	0.0128908	8.2054e-16	404.996
	Psoriasis	rs6701163	1	67078201	SLC35D1;C1orf141	C	T	0.101862	0.0184477	3.35815e-08	169.147
	Psoriasis	rs80174646	1	67242472	IL23R	T	G	-0.214619	0.0324923	3.96917e-11	444.834
	Psoriasis	rs6682968	1	197639482	DENND1B	T	C	0.102644	0.0168651	1.15648e-09	263.394
	Psoriasis	rs11576909	1	202843526	MGAT4EP;LOC148709	C	T	-0.0725238	0.0128436	1.63557e-08	197.775
	Psoriasis	rs842636	2	60864815	LINC01185	A	G	-0.114309	0.013068	2.18524e-18	485.142
	Psoriasis	rs72805521	2	62411704	B3GNT2;TMEM17	T	C	0.0922001	0.0147311	3.87802e-10	215.822
	Psoriasis	rs78456138	2	162275836	IFIH1	T	C	-0.328662	0.0498233	4.20824e-11	349.25
	Psoriasis	rs6842675	4	121246451	TNIP3;QRFPR	G	A	0.0726702	0.0129415	1.96237e-08	198.61
	Psoriasis	rs847	5	132660977	IL13	C	T	0.115806	0.0134511	7.34176e-18	317.114
	Psoriasis	rs74817271	5	151090412	TNIP1;ANXA6	A	G	0.244809	0.0227955	6.65273e-27	484.327
	Psoriasis	rs139298380	5	159291452	UBLCP1;IL12B	A	G	0.333084	0.0352891	3.77398e-21	611.072
	Psoriasis	rs733589	5	159402281	LOC285626;LINC01845	G	A	-0.203973	0.0153368	2.32863e-40	1092.34
	Psoriasis	rs12654812	5	177367190	RGS14	A	G	0.0941047	0.0131338	7.77499e-13	300.561
	Psoriasis	rs3132380	6	28917450	TRIM27	T	C	0.102182	0.0145233	1.98244e-12	327.325
	Psoriasis	rs9260057	6	29940475	HCG4B;HLA-A	A	G	0.185203	0.0126998	3.59832e-48	1191.76
	Psoriasis	rs28732075	6	30848039	LINC02570	C	T	0.720157	0.0237494	1e-200	4299.13
	Psoriasis	rs115860766	6	31361083	HLA-B;MICA-AS1	T	C	0.587186	0.0193693	1e-200	4600.72
	Psoriasis	rs9277339	6	33068513	HLA-DPA1	A	G	0.197377	0.0187596	6.88494e-26	867.061
	Psoriasis	rs72947626	6	106382427	CRYBG1	A	G	-0.107886	0.0190365	1.45051e-08	204.671
	Psoriasis	rs33980500	6	111592059	TRAF3IP2	T	C	0.221626	0.022978	5.15347e-22	514.348
	Psoriasis	rs622091	6	137885905	TNFAIP3;LINC02528	T	C	-0.125087	0.013234	3.3266e-21	518.377
	Psoriasis	rs9346778	6	159103761	TAGAP;LOC101929122	T	C	-0.105485	0.0175894	2.00891e-09	249.256
	Psoriasis	rs139805598	7	5285782	SLC29A4	T	C	0.307997	0.0336425	5.43626e-20	148.494
	Psoriasis	rs62443225	7	5442506	LOC100129484;FBXL18	A	G	0.187059	0.0230423	4.73696e-16	396.988
	Psoriasis	rs150091271	7	6456117	DAGLB;KDELR2	T	C	0.152155	0.0242536	3.52988e-10	81.6378
	Psoriasis	rs60600003	7	37342861	ELMO1	G	T	0.133695	0.0203713	5.27594e-11	231.74
	Psoriasis	rs1000500	8	60403161	LINC01301	A	G	0.0744791	0.0133838	2.62325e-08	182.949
	Psoriasis	rs28399026	8	128532162	LINC00824	C	T	-0.125799	0.0206051	1.0265e-09	265.461
	Psoriasis	rs2250140	10	73853123	CAMK2G	C	T	0.0737535	0.0127937	8.17372e-09	201.837
	Psoriasis	rs1250566	10	79286696	ZMIZ1	A	G	-0.0899532	0.0130846	6.21155e-12	262.361
	Psoriasis	rs74688172	11	36409108	PRR5L	A	G	0.190598	0.0259403	2.01837e-13	143.697
	Psoriasis	rs479777	11	64340005	CCDC88B	C	T	-0.0749957	0.013211	1.37268e-08	190.126
	Psoriasis	rs653169	11	110130255	ZC3H12C	G	A	-0.0944238	0.0129098	2.59119e-13	289.071
	Psoriasis	rs61907765	11	128522042	ETS1	T	C	0.084407	0.0148421	1.29306e-08	181.06
	Psoriasis	rs149241310	12	56259776	ANKRD52;COQ10A	G	A	-0.184958	0.0276634	2.29351e-11	333.507
	Psoriasis	rs3184504	12	111446804	SH2B3	C	T	-0.0776083	0.0129264	1.92695e-09	226.513	excluded
	Psoriasis	rs8904	14	35402011	NFKBIA	A	G	-0.110734	0.013183	4.47507e-17	432.172
	Psoriasis	rs2021511	16	11251046	CLEC16A;SOCS1	T	C	-0.0985445	0.0147219	2.1752e-11	298.532
	Psoriasis	rs74630264	16	27305654	NSMCE1-DT;IL4R	A	G	0.145256	0.0226251	1.3616e-10	23.9564
	Psoriasis	rs112282032	16	30815615	ZNF629;BCL7C	T	C	0.0817303	0.013495	1.39252e-09	201.961
	Psoriasis	rs3729508	17	27782004	NOS2	C	T	0.0822512	0.0130961	3.37334e-10	245.381
	Psoriasis	rs28998802	17	27797882	NOS2	A	G	0.161067	0.0159497	5.61436e-24	453.145	excluded
	Psoriasis	rs62099360	18	12870176	PTPN2	C	A	0.194671	0.0346421	1.91531e-08	196.434
	Psoriasis	rs1992129	18	54419723	C18orf54;DYNAP	T	G	-0.0760015	0.0127855	2.77517e-09	213.385
	Psoriasis	rs35251378	19	10349293	ICAM3;TYK2	A	G	-0.104813	0.0147261	1.09875e-12	340.722
	Psoriasis	rs636987	20	49907751	SPATA2	C	A	-0.103	0.0130536	3.00885e-15	397.624
