# Supplementary material for: Causal Association Between Psoriasis and Age-Related Macular Degeneration: A Two-Sample Mendelian Randomization Study
Source: Genes (Basel). 2025 Dec 12;16(12):1489. doi: 10.3390/genes16121489 (PMC12732446; doi:10.3390/genes16121489)
Supplement: Supplementary file 1 [file genes-16-01489-s001.zip › genes-3982550-supple_tables S1-3/Table S2.xlsx]

## Sheet: Sheet1
	Supplementary Table S2 Heterogeneity and pleiotropy statistics after removal of MR-PRESSO–identified outlier variants
	Exposure				Heterogeneity			Horizontal pleiotropy
					Cochran's Q test from IVW	Rücker's Q' test from MR-Egger		MR-PRESSO global test		MR-Egger			MR-Egger (SIMEX)
		N	F	I2 (%)	P-value	P-value		P-value		Intercept, β (SE)	P-value		Intercept, β (SE)	P-value
	Psoriasis	46	515.26	97.29	0.0881452	0.0814099		0.0864		-0.004 (0.005)	0.481992		-0.004 (0.006)	0.469094
	β, beta coefficient; F, mean F statistic; IVW, inverse-variance weighted; MR, Mendelian randomisa-tion; N, number of instruments; PRESSO, pleiotropy sum of residuals and outlier; SE, standard error; SIMEX, simulation extrapolation.
