# Supplementary material for: Causal Association Between Psoriasis and Age-Related Macular Degeneration: A Two-Sample Mendelian Randomization Study
Source: Genes (Basel). 2025 Dec 12;16(12):1489. doi: 10.3390/genes16121489 (PMC12732446; doi:10.3390/genes16121489)
Supplement: Supplementary file 1 [file genes-16-01489-s001.zip › genes-3982550-supple_tables S1-3/Table S3.xlsx]

## Sheet: Sheet1
	Supplementary Table S3 MR estimates after removal of the two MR-PRESSO outlier variants
	Methods	Number of SNPs	OR (95% CI)	P-value
	IVW	46	1.04 (1.00, 1.09)	0.043
	Weighted median	46	1.09 (1.03, 1.16)	0.004
	MR-Egger	46	1.07 (0.99, 1.14)	0.081
	MR-Egger (SIMEX)	46	1.07 (0.99, 1.15)	0.083
	CI, confidence interval; IVW, inverse-variance weighted; MR, Mendelian randomisation; OR, odds ratio; PRESSO, pleiotropy residual sum and outlier; SIMEX, simulation extrapolation; SNP, single-nucleotide polymorphism
